# Supplementary material for: JAK Signaling Is Critically Important in Cytokine-Induced Viral Susceptibility of Keratinocytes
Source: Int J Mol Sci. 2023 May 25;24(11):9243. doi: 10.3390/ijms24119243 (PMC10252468; doi:10.3390/ijms24119243)
Supplement: Supplementary file 1 [file ijms-24-09243-s001.zip]

Archive with 1 entries (1 files):
- ijms-2360792-supplementary.pptx
